# Supplementary material for: Pharmacokinetic Analysis of Omomyc Shows Lasting Structural Integrity and Long Terminal Half-Life in Tumor Tissue
Source: Cancers (Basel). 2023 Jan 29;15(3):826. doi: 10.3390/cancers15030826 (PMC9913332; doi:10.3390/cancers15030826)
Supplement: Supplementary file 1 [file cancers-15-00826-s001.zip]

Archive with 1 entries (1 files):
- cancers-2157469-supplementary.pdf
